# Supplementary material for: Angiogenesis-Related Genes Predict Outcomes and Immune Traits in Skin Melanoma
Source: Int J Mol Sci. 2025 Aug 26;26(17):8254. doi: 10.3390/ijms26178254 (PMC12428775; doi:10.3390/ijms26178254)
Supplement: Supplementary file 1 [file ijms-26-08254-s001.zip]

Archive with 1 entries (1 files):
- ijms-3684338-supplementary.pdf
